# Supplementary material for: Influence of Comprehensive Pre-Anaesthetic Assessment on ASA Classification and Surgical Cancellations in Dogs and Cats: A Retrospective Observational Study
Source: Vet Sci. 2025 Jun 23;12(7):612. doi: 10.3390/vetsci12070612 (PMC12298058; doi:10.3390/vetsci12070612)
Supplement: Supplementary file 1 [file vetsci-12-00612-s001.zip]

Archive with 1 entries (1 files):
- Pre-anaesthetic Assessment Form.pdf
